# Supplementary material for: Assisted Design of Antibody and Protein Therapeutics (ADAPT)
Source: PLoS One. 2017 Jul 27;12(7):e0181490. doi: 10.1371/journal.pone.0181490 (PMC5531539; doi:10.1371/journal.pone.0181490)
Supplement: S1 Appendix — (XLSX) [file pone.0181490.s008.xlsx]

## Sheet: Sheet1
Fold improvements in binding affinity
bH1-VEGF
Mutants		KWT/K	DDG	stdev		Double mutants				KWT/K	DDG	stdev		Triple mutants						KWT/K	DDG	stdev
H	Y33W	1.2	-0.09	0.06		H	D98M	H	Y33W	8.4	-1.26	0.03		H	D98M	H	Y33W	H	G99D	25	-1.91	0.05
H	Y33M	1	0.03	0.1		H	D98F	H	Y33W	19.3	-1.74	0.12		H	D98F	H	Y33W	H	G99D	43.6	-2.22	0.17
H	D98M	9.5	-1.33	0.08		H	D98W	H	Y33W	14.2	-1.57	0.03		H	D98W	H	Y33W	H	G99D	104.5	-2.72	0.24
H	D98F	7.4	-1.18	0.1		H	D98M	H	G99D	25.2	-1.87	0.23		H	D98M	H	Y33W	H	G99M	49.3	-2.27	0.25
H	D98W	8	-1.23	0.1		H	D98F	H	G99D	14.2	-1.57	0.08		H	D98F	H	Y33W	H	G99M	49.5	-2.3	0.14
H	D98H	2.9	-0.62	0.02		H	D98W	H	G99D	40.1	-2.18	0.06		H	D98W	H	Y33W	H	G99M	27.9	-1.96	0.14
H	D98Y	3.8	-0.76	0.22		H	D98M	H	G99M	19.2	-1.75	0.04
H	D98K	2.9	-0.63	0.08		H	D98F	H	G99M	6.8	-1.13	0.01
H	G99D	2.2	-0.48	0.03		H	D98W	H	G99M	11	-1.42	0.08
H	G99M	2.2	-0.48	0.14		H	D98M	H	G99R	11.9	-1.91	0.05
H	G99R	1.1	-0.03	0.12		H	G99D	H	Y33W	11.1	-1.41	0.2
H	Y52R	0.6	0.3	0.08		H	G99M	H	Y33W	6.6	-1.17	0.07
L	S30bR	1.4	-0.22	0.09		H	D98M	L	S30bR	13.7	-1.55	0.07
L	S30dL	NB	-	-		H	D98F	L	S30bR	8.5	-1.23	0.25
L	S30dM	NB	-	-		H	D98W	L	S30bR	7.5	-1.18	0.12
						H	G99D	L	S30bR	2.7	-0.57	0.18
						H	G99M	L	S30bR	2.3	-0.48	0.15
bH1-HER2
Mutants		KWT/K	DDG	stdev		Double mutants				KWT/K	DDG	stdev		Triple mutants						KWT/K	DDG	stdev
H	D98W	2.7	-0.49	0.42		H	D98Y	H	D31K	11.2	-1.34	0.43		H	D98Y	H	D31K	L	I29K	26.7	-2	0.31
H	D98M	1.7	-0.26	0.25		H	D98F	H	D31K	14.5	-1.58	0.14		H	D98F	H	D31K	L	I29K	27.6	-1.95	0.17
H	D98F	2.3	-0.47	0.13		H	D98K	H	D31K	8	-1.24	0.12		H	D98K	H	D31K	L	I29K	21.7	-1.82	0.09
H	D98Y	3.9	-0.81	0.22		H	D98Y	L	I29K	11	-1.42	0.1		H	D98Y	H	D31K	L	I29R	46.4	-2.26	0.12
H	D98K	1.3	-0.16	0.08		H	D98F	L	I29K	8.4	-1.26	0.08		H	D98F	H	D31K	L	I29R	30.4	-2.02	0.08
H	Y52R	2.2	-0.46	0.09		H	D98K	L	I29K	7.4	-1.19	0.08		H	D98K	H	D31K	L	I29R	32.2	-2.05	0.08
H	Y33R	0.01	3.06	-		H	D98Y	L	I29R	6.6	-1.1	0.17
H	D31K	3.1	-0.61	0.29		H	D98F	L	I29R	7.7	-1.08	0.52
L	G31M	0.5	0.43	0.05		H	D98W	L	I29R	5.9	-0.92	0.47
L	G31R	0.5	0.37	0.12		H	Y52R	L	I29R	5.3	-0.89	0.43
L	I29R	2.6	-0.53	0.28		H	D31K	L	I29K	11.9	-1.47	0.09
L	I29K	1.3	-0.13	0.14		H	D31K	L	I29R	5.6	-0.99	0.23
L	S30bQ	0.4	0.58	0.01
Herceptin-HER2
Mutants		KWT/K	DDG	stdev		Double mutants				KWT/K	DDG	stdev		Triple mutants						KWT/K	DDG	stdev
H	D31R	2.8	-0.59	0.18		H	D102F	H	D31K	7.3	-1.2	0.28		H	D102F	H	D31K	L	D28R	23.7	-1.85	0.21
H	D31K	3.2	-0.7	0.25		H	D102F	H	D31R	9.2	-1.31	0.11		H	D102F	H	D31M	L	D28R	17.2	-1.67	0.22
H	D31M	1.5	-0.24	0.18		H	D102F	H	D31M	8.1	-1.25	0.2		H	D102F	H	D31K	L	D28K	31.8	-2.04	0.13
H	D102F	4.2	-0.87	0.18		H	D102H	H	D31K	6.9	-1.14	0.11		H	D102F	H	D31M	L	D28K	20.3	-1.78	0.19
H	D102K	1.9	-0.38	0.07		H	D102H	H	D31R	6.3	-1.09	0.05
H	D102H	3.3	-0.69	0.17		H	D102M	H	D31K	5.8	-1.04	0.09
H	D102M	2.2	-0.47	0.11		H	D102M	H	D31R	6	-1.06	0.1
L	D28K	2.4	-0.52	0.02
L	D28R	1.7	-0.31	0.16
L	S50F	0.3	0.75	0.25
L	S50W	0.5	0.48	0.12
